# Supplementary material for: Redox Reactivity of Nonsymbiotic Phytoglobins towards Nitrite
Source: Molecules. 2024 Mar 7;29(6):1200. doi: 10.3390/molecules29061200 (PMC10975543; doi:10.3390/molecules29061200)
Supplement: Supplementary file 1 [file molecules-29-01200-s001.zip]

Archive with 1 entries (1 files):
- molecules-2757322-supplementary.pdf
